# Supplementary material for: DrSVision: A Machine Learning Tool for Cortical Region-Specific fNIRS Calibration Based on Cadaveric Head MRI
Source: Sensors (Basel). 2025 Oct 14;25(20):6340. doi: 10.3390/s25206340 (PMC12567750; doi:10.3390/s25206340)
Supplement: Supplementary file 1 [file sensors-25-06340-s001.zip]

Archive with 1 entries (1 files):
- sensors-3810043-supplementary.pdf
